# Supplementary material for: Genome-Wide Identification of R2R3-MYB Gene Family in Strawberry (Fragaria vesca L.) and Functional Characterization of FvMYB103 in Cold Stress
Source: Int J Mol Sci. 2026 Jan 13;27(2):771. doi: 10.3390/ijms27020771 (PMC12840808; doi:10.3390/ijms27020771)
Supplement: Supplementary file 1 [file ijms-27-00771-s001.zip]

Archive with 1 entries (1 files):
- ijms-4075708-supplementary.pdf
